# Supplementary material for: Targeted sequencing of selected functional genes in patients with wild-type transthyretin amyloidosis
Source: BMC Res Notes. 2023 Oct 2;16:249. doi: 10.1186/s13104-023-06491-z (PMC10546623; doi:10.1186/s13104-023-06491-z)
Supplement: Supplementary file 1 — Additional file 1: Table S1. Clinical features of the patients included in the study. Table S2. Genes included in the On-Demand panel, number of amplicons, number of bases and coverage. Genes are grouped by functional category. Table S3. Genes included in the Spike-in panel, number of amplicons, number of bases and coverage. Genes are grouped by functional category. Table S4. Characteristics of all variants found in the study. [file 13104_2023_6491_MOESM1_ESM.xlsx]

## Sheet: Supplementary Table 1
Supplementary Table 1. Clinical features of the patients included in the study.
Sample ID	Sex (F/M)	Age range (years)	DPD-99mtc-Scintigraphy	Perugini grade (0 to 3)	Inmunofixation	LVEF (%)	NT-proBNP (ng/L)	GFR (mL/min/m2)	Increased interventricular septal thickness (≥12 mm)	Left ventricular posterior wall thickness (mm)	Musculoskeletal features	Other information
M1	M	70-79	Positive	2	Negative	58	420	87.55	No	9.2	Dupuytren's contracture
M2	M	70-79	Positive	3	Negative	NA	1792	75.11	No	NA	Carpal tunnel syndrome
M3	M	70-79	Positive	3	Negative	49.4	1719	85.84	Yes	11	No
M4	M	60-69	Positive	3	Negative	64	105	88	Yes	9.4	Carpal tunnel syndrome
M5	M	70-79	Positive	3	Negative	58	8605	72	Yes	18	Carpal tunnel syndrome
M6	M	70-79	Positive	3	Negative	27	3403	43	Yes	20	Carpal tunnel syndrome
M7	M	70-79	Positive	2	Positive	59	728	70.9	No	11.2	Carpal tunnel syndrome	Congo red positive endomyocardial biopsy
M8	M	80-89	Positive	3	Negative	47.1	1987	59	Yes	9	Carpal tunnel syndrome, Total Hip Replacement
M9	M	80-89	Positive	3	Negative	66	1447	67.33	No	11	No
M10	F	80-89	Positive	2	Negative	NA	6013	27.12	NA	NA	No
M11	M	70-79	Positive	3	Negative	61	1364	51	Yes	16	Lumbar spinal stenosis
M12	M	70-79	Positive	3	Negative	49	6822	39.7	Yes	12	Biceps tendon rupture (Popeye’s sign), total Hip Replacement, knee total replacement
M13	F	80-89	Positive	2	Negative	64	NA	83.65	No	11	Carpal tunnel syndrome
M14	M	80-89	Positive	3	Negative	NA	228	75	NA	NA	Total Hip Replacement
M15	M	70-79	Positive	3	Negative	65	1145	86	No	NA	Carpal tunnel syndrome
M16	M	70-79	Positive	3	Negative	43.1	1496	66	Yes	17.7	Total Hip Replacement, Lumbar spinal stenosis
M17	M	80-89	Positive	3	Negative	No	No	No	No	No	No
M18	F	80-89	Positive	2	Negative	64.29	7740	20.58	Yes	14	No
M19	M	80-89	Positive	3	Negative	51	31121	25.61	Yes	14	Total hip replacement
M20	M	80-89	Positive	3	Negative	39	6990	91	Yes	14	No
M21	M	80-89	Positive	3	Negative	63.2	13651	30.62	Yes	10.9	Total hip replacement
M22	F	90-99	Positive	2	Negative	NA	3801	52.6	NA	NA	Total hip replacement
M23	M	70-79	Positive	3	Negative	48	2377	56.01	Yes	10	Carpal tunnel syndrome, total hip replacement, rotator cuff tears
M24	M	80-89	Positive	3	Negative	62	2449	68.19	Yes	13	No
M25	M	80-89	Positive	3	Negative	47.34	18802	37.85	Yes	18.6	No
M26	F	80-89	Positive	3	Negative	54	2807	56.2	Yes	13.8	Carpal tunnel syndrome, total hip replacement
M27	F	80-89	Positive	3	Negative	62.6	4454	48.4	Yes	10.4	No
F: female; M: male
LVEF: Left Ventricular Ejection Fraction
NT-proBNP: N-Terminal Pro-Brain Natriuretic Peptide. Reference range: 0 - 1800 ng/L.
GFR: Glomerular Filtration Rate
NA: Not available

## Sheet: Supplementary Table 2
Supplementary Table 2. Genes included in the On-Demand panel, number of amplicons, number of bases and coverage. Genes are grouped by functional category.
ID Amplicon	Gene	Chromosome	Number of Amplicons	Total Bases per gene	Covered Bases	Missed Bases	Overall Coverage	References
Altered expression patterns in ATTR amyloidosis
IAD204434	ANG	chr14	3	494	494	0	1	Chan GG, Koch CM, Connors LH. J Proteome Res. 2017;16(4):1659–68.
IAD204434	APOD	chr3	5	770	770	0	1	Chan GG, Koch CM, Connors LH. J Proteome Res. 2017;16(4):1659–68.
IAD204434	APOH	chr17	13	1438	1438	0	1	Chan GG, Koch CM, Connors LH. J Proteome Res. 2017;16(4):1659–68.
IAD204434	CP	chr3	31	3388	3388	0	1	Chan GG, Koch CM, Connors LH. J Proteome Res. 2017;16(4):1659–68.
IAD204434	EIF2AK3	chr2	32	4201	4201	0	1	Kurian SM, Novais M, Whisenant T, Gelbart T, Buxbaum JN, Jeffery W, et al. Theranostics. 2016;6(11).
IAD204434	F13A1	chr6	20	2899	2899	0	1	Chan GG, Koch CM, Connors LH. J Proteome Res. 2017;16(4):1659–68.
IAD204434	F13B	chr1	25	2586	2586	0	1	Chan GG, Koch CM, Connors LH. J Proteome Res. 2017;16(4):1659–68.
IAD204434	IGFALS	chr16	12	2032	2032	0	1	Chan GG, Koch CM, Connors LH. J Proteome Res. 2017;16(4):1659–68.
IAD204434	LCN2	chr9	8	897	897	0	1	Sousa MM, do Amaral JB, Guimarães A, Saraiva MJ. FASEB J Off Publ Fed Am Soc Exp Biol. 2005 Jan;19(1):124–6.
IAD204434	SPARC	chr5	11	1478	1478	0	1	Chan GG, Koch CM, Connors LH. J Proteome Res. 2017;16(4):1659–68.
IAD204434	TF	chr3	18	2267	2267	0	1	Ohta M, Sugano A, Hatano N, Sato H, Shimada H, Niwa H, et al. Transgenic Res. 2018;27(1):15–23.
IAD204434	VCAM1	chr1	17	2310	2310	0	1	Chan GG, Koch CM, Connors LH. J Proteome Res. 2017;16(4):1659–68.
Altered in other amyloidotic diseases
IAD204434	ABCA1	chr9	58	7276	7276	0	1	Wijesekara N, Kaur A, Westwell-Roper C, Nackiewicz D, Soukhatcheva G, Hayden MR, et al. Diabetologia. 2016;59(6):1242–6.
IAD204434	APOA1	chr11	7	954	954	0	1	Buxbaum JN, Dispenzieri A, Eisenberg DS, Fändrich M, Merlini G, Saraiva MJM, et al. Amyloid. 2022;29(4):213–9.
IAD204434	APOA2	chr1	5	333	333	0	1	Buxbaum JN, Dispenzieri A, Eisenberg DS, Fändrich M, Merlini G, Saraiva MJM, et al. Amyloid. 2022;29(4):213–9.
IAD204434	APOC2	chr19	4	456	456	0	1	Chan 2017; Buxbaum JN, Dispenzieri A, Eisenberg DS, Fändrich M, Merlini G, Saraiva MJM, et al. Amyloid. 2022;29(4):213–9.
IAD204434	APOC3	chr11	3	330	330	0	1	Buxbaum JN, Dispenzieri A, Eisenberg DS, Fändrich M, Merlini G, Saraiva MJM, et al. Amyloid. 2022;29(4):213–9.
IAD204434	APP	chr21	23	2545	2545	0	1	Li NM, Liu KF, Qiu YJ, Zhang HH, Nakanishi H, Qing H. Neural Regen Res. 2019;14(4):658–65.
IAD204434	B2M	chr15	4	510	510	0	1	Chan 2017, Buxbaum JN, Dispenzieri A, Eisenberg DS, Fändrich M, Merlini G, Saraiva MJM, et al. Amyloid. 2022;29(4):213–9.
IAD204434	CST3	chr20	4	591	591	0	1	Kaur G, Levy E. Front Mol Neurosci. 2012;5(JULY 2012):1–11.
IAD204434	GC	chr4	17	2132	2092	40	0.9812	Moon M, Song H, Hong H, Nam D, Cha M-Y, Oh M, et al. 2013;20(4):630–8.
IAD204434	GSN	chr9	31	3579	3579	0	1	Buxbaum JN, Dispenzieri A, Eisenberg DS, Fändrich M, Merlini G, Saraiva MJM, et al. Amyloid. 2022;29(4):213–9.
IAD204434	IGFBP3	chr7	8	1094	1094	0	1	Sung HY, Choi EN, Lyu D, Mook-Jung I, Ahn JH. PLoS One. 2014 Jun 25;9(6).
IAD204434	LYZ	chr12	6	647	647	0	1	Buxbaum JN, Dispenzieri A, Eisenberg DS, Fändrich M, Merlini G, Saraiva MJM, et al. Amyloid. 2022;29(4):213–9.
IAD204434	SAA1	chr11	4	519	519	0	1	Buxbaum JN, Dispenzieri A, Eisenberg DS, Fändrich M, Merlini G, Saraiva MJM, et al. Amyloid. 2022;29(4):213–9.
Altered methylation pattern in ATTRv amyloidosis
IAD204434	GLS	chr2	27	3107	3107	0	1	Pathak GA, Wendt FR, Lillo A De, Nunez YZ. 2020;1(203).
Chaperones
IAD204434	A2M	chr12	56	6225	6216	9	0.9986	1. Niemietz C, Fleischhauer L, Sandfort V, Guttmann S, Zibert A, Schmidt HHJ. J Cell Sci. 2018;131(23). 2. da Costa G, Ribeiro-Silva C, Ribeiro R, Gilberto S, Gomes RA, Ferreira A, et al. PLoS One. 2015;10(7):0125392.
IAD204434	CALR	chr19	12	1344	1344	0	1
IAD204434	CLU	chr8	14	1750	1750	0	1	1. da Costa G, Ribeiro-Silva C, Ribeiro R, Gilberto S, Gomes RA, Ferreira A, et al. PLoS One. 2015;10(7):0125392. 2. Greene MJ, Sam F, Soo Hoo PT, Patel RS, Seldin DC, Connors LH. Am J Pathol. 2011;178(1):61–8.
IAD204434	FGA	chr4	16	2705	2705	0	1	Niemietz C, Fleischhauer L, Sandfort V, Guttmann S, Zibert A, Schmidt HHJ. J Cell Sci. 2018;131(23). ; da Costa G, Ribeiro-Silva C, Ribeiro R, Gilberto S, Gomes RA, Ferreira A, et al. PLoS One. 2015;10(7):0125392.
IAD204434	FGB	chr4	16	1876	1876	0	1	Niemietz C, Fleischhauer L, Sandfort V, Guttmann S, Zibert A, Schmidt HHJ. J Cell Sci. 2018;131(23). ; da Costa G, Ribeiro-Silva C, Ribeiro R, Gilberto S, Gomes RA, Ferreira A, et al. PLoS One. 2015;10(7):0125392.
IAD204434	HP	chr16	12	1571	1546	25	0.9841	da Costa G, Ribeiro-Silva C, Ribeiro R, Gilberto S, Gomes RA, Ferreira A, et al. PLoS One. 2015;10(7):0125392.
IAD204434	HSP90AA1	chr14	24	3165	3165	0	1
IAD204434	HSP90B1	chr12	25	3312	3312	0	1
IAD204434	HSPA5	chr9	15	2365	2338	27	0.9886
IAD204434	HSPA8	chr11	19	2341	2341	0	1
IAD204434	HSPB1	chr7	7	768	768	0	1	Santos D, Coelho T, Alves-Ferreira M, Sequeiros J, Mendonça D, Alonso I, et al. Ann Clin Transl Neurol. 2017;4(2):98–105. 2. Niemietz C, Fleischhauer L, Sandfort V, Guttmann S, Zibert A, Schmidt HHJ. J Cell Sci. 2018;131(23).
IAD204434	XBP1	chr22	9	1407	1407	0	1	Buxbaum JN, Tagoe C, Gallo G, Walker JR, Kurian S, Salomon DR. FASEB J. 2012;26(6):2283–93.
ECM components
IAD204434	BGN	chrX	12	1457	1457	0	1	Santos D, Coelho T, Alves-Ferreira M, Sequeiros J, Mendonça D, Alonso I, et al. Ann Clin Transl Neurol. 2017;4(2):98–105. , Sousa 2015
IAD204434	ECM1	chr1	16	2210	2210	0	1
IAD204434	FN1	chr2	72	9767	9767	0	1	Misumi Y, Ando Y, Ueda M, Obayashi K, Jono H, Su Y, et al.J Pathol. 2009;219(4):481–90.
IAD204434	HSPG2	chr1	148	18029	18029	0	1
IAD204434	MMP2	chr16	23	2126	2126	0	1	Tanaka K, Essick EE, Doros G, Tanriverdi K, Connors LH, Seldin DC, et al. J Am Heart Assoc. 2013;2(2):1–10.
IAD204434	MMP9	chr20	17	2254	2254	0	1	1. Santos D, Coelho T, Alves-Ferreira M, Sequeiros J, Mendonça D, Alonso I, et al. Ann Clin Transl Neurol. 2017;4(2):98–105. ; 2. Cardoso I, Brito M, Saraiva MJ. Dis Markers. 2008;25(1):37–47
IAD204434	PRG4	chr1	32	4815	4815	0	1	Chan 2017; Buxbaum JN, Dispenzieri A, Eisenberg DS, Fändrich M, Merlini G, Saraiva MJM, et al. Amyloid. 2022;29(4):213–9.
IAD204434	TIMP1	chrX	7	874	874	0	1	1. Cardoso I, Brito M, Saraiva MJ. Dis Markers. 2008;25(1):37–47., 2. Cardoso I, Brito M, Saraiva MJ. Dis Markers. 2008;25(1):37–47. ; 3. Tanaka K, Essick EE, Doros G, Tanriverdi K, Connors LH, Seldin DC, et al. J Am Heart Assoc. 2013;2(2):1–10.
IAD204434	TIMP2	chr17	7	913	913	0	1	Tanaka K, Essick EE, Doros G, Tanriverdi K, Connors LH, Seldin DC, et al. J Am Heart Assoc. 2013;2(2):1–10.
Proteolysis
IAD204434	BACE1	chr11	14	2056	2056	0	1	Hampel H, Vassar R, De Strooper B, Hardy J, Willem M, Singh N, et al. Biol Psychiatry. 2021 Apr 15;89(8):745–56.
IAD204434	CTSD	chr11	15	1689	1689	0	1
IAD204434	F2	chr11	17	2009	2009	0	1	Chan GG, Koch CM, Connors LH. J Proteome Res. 2017;16(4):1659–68.
IAD204434	F5	chr1	45	6925	6925	0	1	Chan GG, Koch CM, Connors LH. J Proteome Res. 2017;16(4):1659–68.
IAD204434	GZMB	chr14	8	994	994	0	1
IAD204434	ITIH1	chr3	37	3836	3836	0	1
IAD204434	PLAT	chr8	19	2339	2339	0	1
IAD204434	PLAU	chr10	16	1880	1880	0	1
IAD204434	PLG	chr6	22	2627	2627	0	1	Mangione PP, Verona G, Corazza A, Marcoux J, Canetti D, Giorgetti S, et al. J Biol Chem. 2018;293(37):14192–9.
IAD204434	PON1	chr7	12	1158	1158	0	1
IAD204434	PSEN1	chr14	12	1504	1504	0	1
IAD204434	PSEN2	chr1	15	1447	1447	0	1
IAD204434	SERPINA1	chr14	10	1297	1297	0	1	1. Niemietz C, Fleischhauer L, Sandfort V, Guttmann S, Zibert A, Schmidt HHJ. J Cell Sci. 2018;131(23). 2. da Costa G, Ribeiro-Silva C, Ribeiro R, Gilberto S, Gomes RA, Ferreira A, et al. PLoS One. 2015;10(7):0125392.
IAD204434	SERPINA3	chr14	10	1472	1472	0	1
IAD204434	SERPINA4	chr14	13	1645	1645	0	1
IAD204434	SERPINA7	chrX	10	1448	1448	0	1
IAD204434	SERPINB2	chr18	12	1598	1598	0	1
IAD204434	SERPINE1	chr7	13	1609	1609	0	1
IAD204434	SERPINF2	chr17	15	1936	1936	0	1	Mangione PP, Verona G, Corazza A, Marcoux J, Canetti D, Giorgetti S, et al. J Biol Chem. 2018;293(37):14192–9.
IAD204434	SERPING1	chr11	15	1853	1853	0	1
IAD204434	SERPINH1	chr11	9	1457	1457	0	1
Associated with age of onset of ATTRv amyloidosis
IAD204434	MAP2K1	chr15	12	1292	1292	0	1	Santos D, Coelho T, Alves-Ferreira M, Sequeiros J, Mendonça D, Alonso I, et al. Ann Clin Transl Neurol. 2017;4(2):98–105.
IAD204434	MAP2K2	chr19	13	1313	1313	0	1	Santos D, Coelho T, Alves-Ferreira M, Sequeiros J, Mendonça D, Alonso I, et al. Ann Clin Transl Neurol. 2017;4(2):98–105.
TTR-binding proteins or part of amyloid deposits
IAD204434	APOE	chr19	11	1232	1232	0	1	Buxbaum JN, Dispenzieri A, Eisenberg DS, Fändrich M, Merlini G, Saraiva MJM, et al. Amyloid. 2022;29(4):213–9.
IAD204434	RBP4	chr10	8	856	856	0	1	1. Santos D, Coelho T, Alves-Ferreira M, Sequeiros J, Mendonça D, Alonso I, et al. Eur J Hum Genet. 2016;24(5):756–60. , 2. De Lillo A, De Angelis F, Di Girolamo M, Luigetti M, Frusconi S, Manfellotto D, et al. Hum Genet. 2019;138(11–12):1331–40.

## Sheet: Supplementary Table 3
Supplementary Table 3. Genes included in the Spike-in panel, number of amplicons, number of bases and coverage. Genes are grouped by functional category.
ID Amplicon	Gene	Chromosome	Number of Amplicons	Total Bases per gene	Covered Bases	Missed Bases	Overall Coverage	References
Altered expression patterns in ATTR
IAD204435	HPX	chr11	13	1489	1489	0	1	Ohta M, Sugano A, Hatano N, Sato H, Shimada H, Niwa H, et al. Transgenic Res. 2018;27(1):15–23.
IAD204435	C4A	chr6	61	5645	5421	224	0.96	Chan GG, Koch CM, Connors LH. J Proteome Res. 2017;16(4):1659–68.
Chaperones
IAD204435	FKBP2	chr11	7	479	479	0	1
IAD204435	ERP29	chr12	7	816	808	8	0.99	Norgren N, Olsson M, Nyström H, Ericzon BG, De Tayrac M, Genin E, et al. Amyloid. 2014;21(2):113–9.
IAD204435	AHSA1	chr14	10	1107	1107	0	1	Buxbaum JN, Tagoe C, Gallo G, Walker JR, Kurian S, Salomon DR. FASEB J. 2012;26(6):2283–93.
IAD204435	DNAJC7	chr17	16	1625	1625	0	1	Norgren N, Olsson M, Nyström H, Ericzon BG, De Tayrac M, Genin E, et al. Amyloid. 2014;21(2):113–9.
IAD204435	VBP1	chrX	10	850	850	0	1
Proteolysis
IAD204435	CTSE	chr1	14	1324	1324	0	1	Gonçalves NP, Moreira J, Martins D, Vieira P, Obici L, Merlini G, et al. J Neuroinflammation. 2017;14(1):115.
IAD204435	BACE2	chr21	13	1647	1504	143	0.913	De Lillo A, De Angelis F, Di Girolamo M, Luigetti M, Frusconi S, Manfellotto D, et al. Hum Genet. 2019;138(11–12):1331–40.
IAD204435	PFDN1	chr5	5	409	409	0	1	Norgren N, Olsson M, Nyström H, Ericzon BG, De Tayrac M, Genin E, et al. Amyloid. 2014;21(2):113–9.
TTR-binding proteins or part of amyloid deposits
IAD204435	APCS	chr1	5	692	692	0	1	Buxbaum JN, Dispenzieri A, Eisenberg DS, Fändrich M, Merlini G, Saraiva MJM, et al. Amyloid. 2022;29(4):213–9.
IAD204435	SAA4	chr11	4	423	423	0	1

## Sheet: Supplementary Table 4
Supplementary Table 4. Characteristics of all variants found in the study.
Functional category	Gene	Type	dbSNP ID	Transcript	Nucleotide change	Protein change	MAFa in GnomAD v2.1.1	Clinvar Classification	ACMG classificationb	ACMG classification notes
Altered expression patterns in ATTR amyloidosis	APOD	SNV	rs5952	ENST00000343267.3	c.44T>C	p.Phe15Ser	0.004163	ID: 769625. Benign.	B
	CP	SNV	rs56033670	ENST00000264613.6	c.2522C>G	p.Thr841Arg	0.004168	ID: 284863. Benign/Likely benign.	B
	CP	SNV	rs139633388	ENST00000264613.6	c.2684G>C	p.Gly895Ala	0.001464	ID:42054. Conflicting interpretations of pathogenicity (VU/ Likely benign/ Likely pathogenic)	VUS	All the prediction tools consulted agree in classifying this variant as deleterious. In ClinVar there is conflicting information: 3 classifications as benign, 2 as pathogenic, and 10 as VUS. Their frequency in total GnomAD is 0.001464, with no homozygotes.
	CP	SNV	rs34987997	ENST00000264613.6	c.2793A>G	p.Leu931=	0.00197	ID: 128840. Conflicting interpretations of pathogenicity (VUS/ Likely benign).	B	This is a synonymous variant that is located 86 bp from the splice site, so it is not predicted to affect protein function or splicing. Its frequency in GnomAD is 0.00197 with 3 homozygotes, and in Clinvar it is classified in 4 cases as benign or likely benign, and in 1 case as VUS.
	CP	SNV	rs202217551	ENST00000264613.6	c.929G>A	p.Arg310His	0.0002017	ID: 546261. Conflicting interpretations of pathogenicity (VUS/ Likely benign)	VUS	There is conficting information about this variant. SIFT and Polyphen predictions consider the variant as benign, but MutationTaster considers it disease-causing. In ClinVar there are 3 reports classifying it as VUS, and 1 as benign. Additionally, at that genomic position there is a known pathogenic variant: p.Arg310Gly.
	F13A1	SNV	rs5989	ENST00000264870.3	c.2169C>T	p.Asp723=	0.00303	-	B
	HPX	SNV	rs151128069	ENST00000265983.3	c.24C>T	p.Pro8=	0.00381	ID 711459. Benign.	B
	IGFALS	SNV	rs35706152	ENST00000415638.3	c.974C>T	p.Pro325Leu	0.003693	ID: 703533. Conflicting interpretations of pathogenicity (VUS or benign)	B	SIFT and PolyPhen prediction tools classify the variant as tolerated and benign, but Mutation Taster classifies it as disease-causing. In ClinVar there is conflicting evidence between likely benign and VUS, but higher number of entries support the likely benign classification. Importantly, we have also found a functional study in which this variant was evaluated and considered benign (Martucci, L…
	LCN2	SNV	rs143776517	ENST00000373017.1	c.576C>G	p.Ile192Met	0.000414	-	B
	SPARC	SNV	rs41290587	ENST00000231061.4	c.733G>A	p.Gly245Arg	0.004466	ID: 785151. Conflicting interpretations of pathogenicity (VUS/ Likely benign).	B	This variant is described on 3 occasions in ClinVar as Likely benign, and only on 1 occasion as VUS. In addition, only 2 pathogenic variants have been reported in this gene, of which the most frequent has a MAF in GnomAD of 0.000003979 (1/251318 ). The rs41290587 variant has a much higher frequency in GnomAD (0.004466, 1259/281886) with one homozygote. Finally, 2 of the 3 prediction tools consult…
	TF	SNV	rs1034506993	ENST00000402696.3	c.1539C>G	p.Leu513=	3.977e-05	ID: 721529. Likely benign.	B
	TF	SNV	rs121918677	ENST00000402696.3	c.2012G>A	p.Gly671Glu	0.002491	ID: 12616. Conflicting interpretations of pathogenicity (Pathogenic/ Likely benign).	VUS	This variant has 2 ClinVar classifications as pathogenic in relation to transferrin variant B2 and atransferrinemia, and 3 classifications as likely benign. The frequency with which it appears in GnomAd is 0.002491 (704/282632), much higher than the frequency of the most common pathogenic variant associated with transferrinemia, which is 0.000003991 (1/25057), which points towards benignity. Howe…
Altered in other amyloidotic diseases	ABCA1	SNV	rs113058638	ENST00000374736.3	c.1138G>A	p.Val380Ile	4.243e-05	ID: 2083592. Likely benign.	B
	ABCA1	SNV	rs563149622	ENST00000374736.3	c.1390G>A	p.Val464Met	0.0001061	ID: 1402805. Likely benign	B
	ABCA1	SNV	rs35819696	ENST00000374736.3	c.2320A>C	p.Thr774Pro	0.002077	ID: 364431. Conflicting interpretations of pathogenicity (VUS/ Benign).	B	There are 7 entries in ClinVar classifying it as benign or likely benign, and 2 classifying it as VUS, so there is further evidence of benignity. The 3 pathogenicity prediction tools consulted (SIFT, Polyphen and MutationTaster) unanimously consider it to be benign.
	ABCA1	SNV	rs140365800	ENST00000374736.3	c.3053A>G	p.Asp1018Gly	0.0006329	ID: 364423. Conflicting interpretations of pathogenicity (VUS/ Benign).	VUS	All prediction programs we consulted classify the variant as potentially damaging. Furthermore, in Clinvar it is classified 3 times as VUS and 3 times as benign.
	ABCA1	SNV	rs144726669	ENST00000374736.3	c.3099G>C	p.Leu1033=	0.0004962	ID: 364422. Conflicting interpretations of pathogenicity (VUS/ Likely benign).	B	This it is a synonymous variant located 5 bp from the splicing site, so it is not expected to affect the protein function or splicing. In Clinvar there is 1 classification as VUS and 4 classifications as benign or likely benign.
	ABCA1	SNV	rs35871586	ENST00000374736.3	c.3159T>G	p.Val1053=	0.007591	ID: 364421. Benign.	B
	ABCA1	SNV	rs41277763	ENST00000374736.3	c.4536G>T	p.Thr1512=	2.475e-05	ID: 1328062. Likely benign	B
	APOC3	SNV	rs138326449	ENST00000227667.3	c.55+1G>A	p.?	0.001399	ID: 139560. Conflicting interpretations of pathogenicity (VUS/ Likely benign).	B
	APP	SNV	rs148180403	ENST00000346798.3	c.1305C>T	p.Phe435=	0.0005698	ID: 446854. Benign.	B
	APP	SNV	rs200857049	ENST00000346798.3	c.446A>G	p.His149Arg	-	ID: 1938835. VUS.	VUS
	GC	SNV	rs76803094	ENST00000504199.1	c.1128G>A	p.Pro376=	0.01863	-	B
	GC	SNV	-	ENST00000504199.1	c.1184G>A	p.Cys395Tyr	-	-	VUS
	GSN	SNV	rs116185403	ENST00000373818.4	c.1441C>T	p.Arg481Cys	0.002945	-	B
Chaperones	A2M	SNV	rs56202499	ENST00000318602.7	c.387C>G	p.Val129=	0.007043	-	B
	CLU	SNV	rs41276297	ENST00000316403.10	c.608C>T	p.Thr203Ile	0.001969	ID: 428612 Likely benign	B
	CLU	SNV	rs528753124	ENST00000316403.10	c.838G>A	p.Asp280Asn	1.594e-05	-	B
	ERP29	SNV	rs147970597	ENST00000261735.3	c.545A>G	p.Lys182Arg	0.01185	-	B
	FGA	SNV	rs150073296	ENST00000302053.3	c.2285C>T	p.Ala762Val	0.0001698	-	VUS
	FGA	SNV	rs748106542	ENST00000302053.3	c.514G>A	p.Asp172Asn	6.404e-05	-	VUS
	FGB	SNV	-	ENST00000302068.4	c.676C>T	p.Pro226Ser	-	-	VUS
	HSP90AA1	SNV	rs34644998	ENST00000334701.7	c.2200A>C	p.Arg734=	0.01397	-	B
	HSP90AA1	SNV	rs11547524	ENST00000334701.7	c.2445A>G	p.Lys815=	0.002956	-	B
	HSPB1	SNV	rs77586767	ENST00000248553.6	c.9G>A	p.Glu3=	0.003657	ID: 193215. Benign/ Likely benign.	B
ECM components	BGN	SNV	rs146322407	ENST00000331595.4	c.357C>T	p.Leu119=	0.002226	ID: 714030. Likely benign.	B
	ECM1	SNV	rs144607263	ENST00000369047.4	c.1083C>T	p.Ala361=	5.21e-05	-	VUS
	ECM1	SNV	rs151102225	ENST00000369047.4	c.1100A>T	p.Asp367Val	0.007333	ID: 376771. Benign/ Likely benign.	B
	ECM1	SNV	rs143543113	ENST00000369047.4	c.1143C>T	p.His381=	2.387e-05	-	B
	FN1	SNV	rs139078629	ENST00000354785.4	c.4486C>T	p.Arg1496Trp	0.004799	ID: 779411. Conflicting interpretations of pathogenicity (VUS/ Benign).	B
	FN1	SNV	rs34923683	ENST00000354785.4	c.5274G>T	p.Ser1758=	0.01362	ID: 1165768. Benign/ Likely benign.	B
	FN1	SNV	rs186401678	ENST00000354785.4	c.7018+7A>G	p.?	0.001856	ID: 775184. Benign.	B
	FN1	SNV	-	ENST00000354785.4	c.7304G>A	p.Gly2435Asp	-	-	VUS
	HSPG2	SNV	rs145101074	ENST00000374695.3	c.1167C>T	p.Asp389=	0.007677	ID: 772678. Benign/ Likely benign.	B
	HSPG2	SNV	rs373448635	ENST00000374695.3	c.5891G>A	p.Arg1964Lys	8.936e-05	ID: 804904. VUS.	B
	HSPG2	SNV	rs116788687	ENST00000374695.3	c.6114C>G	p.Ile2038Met	0.01889	ID: 295815. Benign.	B
	HSPG2	SNV	rs372633230	ENST00000374695.3	c.7606G>A	p.Val2536Ile	0.0001133	ID: 748904 Conflicting interpretations of pathogenicity (VUS/ Likely benign).	B	Although this variant has a low frequency in GnomAD (32/282376) it has also been reported the presence of 1 homozygote. The disease associated with this gene has an autosomal recessive inheritance (Schwartz-Jampel syndrome), so the homozygous pathogenic mutation cannot be present in the general population. In addition, missense variants in this gene are not frequently pathogenic, while most patho…
	HSPG2	SNV	-	ENST00000374695.3	c.7798G>A	p.Val2599Met	-	-	VUS
	HSPG2	SNV	rs142011049	ENST00000374695.3	c.8325C>T	p.Gly2775=	0.0004687	ID: 447565. Benign/ Likely benign.	B
	HSPG2	SNV	rs139500146	ENST00000374695.3	c.9790A>G	p.Ile3264Val	0.01142	ID: 295751. Benign.	B
	MMP2	SNV	rs1198471919	ENST00000219070.4	c.32C>A	p.Thr11Lys	0.000004605	-	B
	MMP9	SNV	rs1490219180	ENST00000372330.3	c.1159T>G	p.Phe387Val	2.804e-05	-	VUS
Proteolysis	F2	SNV	rs760923326	ENST00000311907.5	c.341C>T	p.Thr114Met	3.983e-06	-	VUS	There is conficting infirmation on this variant. This variant is predicted as tolerated, benign and likely benign by three predition tools. However, this particular variant is not present in ClinVar, and its frequency in GnomAD is extremely low (1/251070), so it is a very rare variant, suggesting pathogenicity.
	F2	SNV	rs5899	ENST00000311907.5	c.813C>T	p.Gly271=	0.008201	ID: 304811. Conflicting interpretations of pathogenicity (VUS/ Benign).	B
	F5	INDEL	-	ENST00000367797.3	c.2239_2241delGAA	p.Glu747del	-	-	B
	GZMB	SNV	rs185979723	ENST00000216341.4	c.673A>T	p.Met225Leu	0.0002475	-	B
	ITIH1	SNV	rs200991358	ENST00000273283.2	c.2319C>T	p.Asp773=	0.000414	-	B
	PLAT	SNV	rs61755432	ENST00000220809.4	c.1481G>C	p.Gly494Ala	0.000944	ID: 810282. VUS.	VUS	There is conflicting information on this variant. In ClinVar it is classified as VUS, and in terms of prediction tools, it is classified as tolerated by SIFT, but pathogenic by PolyPhen and Disease-causing by MutationTaster. In GnomAD its frequency is 0.0009440 without the presence of homozygotes, suggesting pathogenicity, although there are no reported pathogenic variants in this gene which supp…
	PLAT	SNV	rs114878147	ENST00000220809.4	c.860C>T	p.Thr287Met	0.001786	ID: 772903. Likely benign.	B
	PLAT	SNV	-	ENST00000220809.4	c.920C>T	p.Pro307Leu	-	-	VUS
	PLG	SNV	rs139071351	ENST00000308192.9	c.1259G>A	p.Gly420Asp	0.001935	ID: 717878. Benign.	B
	PLG	SNV	rs4252196	ENST00000308192.9	c.1962G>T	p.Val654=	0.001015	ID: 782949. Likely benign.	B
	PSEN1	SNV	rs17125721	ENST00000324501.5	c.953A>G	p.Glu318Gly	0.01487	ID: 98094. Benign.	B
	PSEN2	SNV	rs139332886	ENST00000366783.3	c.165C>T	p.Asp55=	0.0001134	-	B
	PSEN2	SNV	rs150400387	ENST00000366783.3	c.184C>T	p.Arg62Cys	0.0002195	ID: 567646. VUS.	VUS	This variant is reported 3 times in ClinVar as VUS, in relation to Alzheimer's disease familial type 4 and dilated cardiomyopathy 1V. There is no consensus in the 3 prediction programs consulted, since SIFT and Polyphen classify it as deleterious and likely pathogenic, while MutationTaster considers it a polymorphism. Regarding GnomADGnomAD, its frequency in the database is 0.0000219 without the …
	SERPINA1	SNV	rs753313462	ENST00000448921.1	c.336G>A	p.Pro112=	5.659e-05	ID: 458845. Conflicting interpretations of pathogenicity (VUS/ Likely benign).	B
	SERPINA3	SNV	rs1802958	ENST00000467132.1	c.1041A>G	p.Thr347=	0.01256	-	B
	SERPINA3	SNV	rs17473	ENST00000467132.1	c.754C>G	p.Pro252Ala	0.002874	ID: 18050. Likely benign.	B
	SERPINA4	SNV	rs369829056	ENST00000557004.1	c.1150G>A	p.Ala384Thr	2.387e-05	-	B
	SERPINB2	SNV	rs137994008	ENST00000457692.1	c.177G>A	p.Gln59=	0.0001488	-	B
Associated with age of onset of ATTRv amyloidosis	MAP2K1	SNV	rs17586159	ENST00000307102.5	c.711G>A	p.Gly237=	0.01166	ID: 40754. Benign.	B
TTR-binding proteins or part of amyloid deposits	APCS	SNV	rs11545897	ENST00000255040.2	c.10C>T	p.Pro4Ser	0.003853	-	B
a MAF: Minor Allele Frequency.
bACMG classification: B benign; VUS variant of unknown significance.
